# Supplementary material for: Deep sequencing of yeast and mouse tRNAs and tRNA fragments using OTTR
Source: eLife. 2025 Apr 25;14:e77616. doi: 10.7554/eLife.77616 (PMC12140624; doi:10.7554/eLife.77616)
Supplement: Figure 3—source data 2. [file elife-77616-fig3-data2.zip]

Archive with 2 entries (2 files):
- Gustafsson_Figure_3-source_data_annotated.ai
- Gustafsson_Figure_3-source_data_annotated.jpg
