# Supplementary material for: Deep sequencing of yeast and mouse tRNAs and tRNA fragments using OTTR
Source: eLife. 2025 Apr 25;14:e77616. doi: 10.7554/eLife.77616 (PMC12140624; doi:10.7554/eLife.77616)
Supplement: Figure 3—figure supplement 2—source data 1. [file elife-77616-fig3-figsupp2-data1.zip]

Archive with 1 entries (1 files):
- Gustafsson_Figure_S5-source_data_1.tif
